# Supplementary material for: Psychometric Properties of the Authoritarian Attitude Scale in a Sample of Chilean Adolescent Students
Source: Behav Sci (Basel). 2025 Jun 1;15(6):756. doi: 10.3390/bs15060756 (PMC12189117; doi:10.3390/bs15060756)
Supplement: Supplementary file 1 [file behavsci-15-00756-s001.zip]

Archive with 1 entries (1 files):
- behavsci-3578533-supplementary.pdf
